# Supplementary material for: Adipose-Derived Stem Cells Spontaneously Express Neural Markers When Grown in a PEG-Based 3D Matrix
Source: Int J Mol Sci. 2023 Jul 28;24(15):12139. doi: 10.3390/ijms241512139 (PMC10418654; doi:10.3390/ijms241512139)
Supplement: Supplementary file 1 [file ijms-24-12139-s001.zip]

Archive with 1 entries (1 files):
- ijms-2512715-supplementary.pdf
